# Supplementary material for: Evaluating the role of IDO1 macrophages in immunotherapy using scRNA-seq and bulk-seq in colorectal cancer
Source: Front Immunol. 2022 Sep 29;13:1006501. doi: 10.3389/fimmu.2022.1006501 (PMC9556727; doi:10.3389/fimmu.2022.1006501)
Supplement: Supplementary file 2 [file Table_1.xlsx]

## Sheet: Sheet1
Dataset	Sample	Group	Microsatellite status
GSE166555	GSM5075659	normal	MSS
GSE166555	GSM5075660	tumor	MSS
GSE166555	GSM5075661	normal	MSS
GSE166555	GSM5075662	tumor	MSS
GSE166555	GSM5075663	normal	MSS
GSE166555	GSM5075664	normal	MSS
GSE166555	GSM5075665	tumor	MSS
GSE166555	GSM5075666	tumor	MSS
GSE166555	GSM5075667	normal	MSS
GSE166555	GSM5075668	tumor	MSS
GSE166555	GSM5075669	normal	MSS
GSE166555	GSM5075670	tumor	MSS
GSE166555	GSM5075671	normal	MSS
GSE166555	GSM5075672	tumor	MSS
GSE166555	GSM5075675	normal	MSS
GSE166555	GSM5075676	tumor	MSS
GSE166555	GSM5075677	normal	MSS
GSE166555	GSM5075678	tumor	MSS
GSE166555	GSM5075679	normal	MSS
GSE166555	GSM5075680	tumor	MSS
GSE166555	GSM5075681	normal	MSS
GSE166555	GSM5075682	tumor	MSS
GSE166555	GSM5075683	tumor	MSI
GSE200997	GSM6048346	tumor	MSS
GSE200997	GSM6048347	tumor	MSS
GSE200997	GSM6048348	tumor	MSS
GSE200997	GSM6048349	tumor	MSS
GSE200997	GSM6048350	tumor	MSS
GSE200997	GSM6048351	tumor	MSS
GSE200997	GSM6048352	tumor	MSI
GSE200997	GSM6048353	tumor	MSS
GSE200997	GSM6048354	tumor	MSS
GSE200997	GSM6048355	tumor	MSS
GSE200997	GSM6048356	tumor	MSS
GSE200997	GSM6048357	tumor	MSI
GSE200997	GSM6048358	tumor	MSS
GSE200997	GSM6048359	tumor	MSS
GSE200997	GSM6048360	tumor	MSS
GSE200997	GSM6048361	tumor	MSS
GSE200997	GSM6048362	normal	MSS
GSE200997	GSM6048363	normal	MSS
GSE200997	GSM6048364	normal	MSS
GSE200997	GSM6048365	normal	MSS
GSE200997	GSM6048366	normal	MSS
GSE200997	GSM6048367	normal	MSS
GSE200997	GSM6048368	normal	MSS
