# Supplementary material for: Evaluating the role of IDO1 macrophages in immunotherapy using scRNA-seq and bulk-seq in colorectal cancer
Source: Front Immunol. 2022 Sep 29;13:1006501. doi: 10.3389/fimmu.2022.1006501 (PMC9556727; doi:10.3389/fimmu.2022.1006501)
Supplement: Supplementary file 3 [file Table_2.xlsx]

## Sheet: Sheet1
	IDO1 Macrophage	non-IDO1 Macrophage	Sum
Normal	1	297	298
MSS	47	2231	2278
MSI	14	178	192
			p=1.48e-05	Fisher's Exact Test
	C1QA Macrophage	non-C1QA Macrophage	Sum
Normal	93	205	298
MSS	771	1507	2278
MSI	99	93	192
			p=1.861e-06	Chi-squared test
	CLEC10A Macrophage	non-CLEC10A Macrophage	Sum
Normal	111	187	298
MSS	442	1836	2278
MSI	31	161	192
			p=2.471e-12	Chi-squared test
	OLR1 Macrophage	non-OLR1 Macrophage	Sum
Normal	35	263	298
MSS	470	1808	2278
MSI	26	166	192
			p=1.462e-04	Chi-squared test
	VCAN Macrophage	non-VCAN Macrophage	Sum
Normal	42	256	298
MSS	420	1858	2278
MSI	13	179	192
			p=6.9e-05	Chi-squared test
	KI67 Macrophage	non-KI67 Macrophage	Sum
Normal	12	286	298
MSS	82	2196	2278
MSI	9	183	192
			p=0.7146	Chi-squared test
	CXCL8 Macrophage	non-CXCL8 Macrophage	Sum
Normal	4	294	298
MSS	46	2232	2278
MSI	0	192	192
			p=0.08405	Fisher's Exact Test
